# Supplementary material for: Translation, Adaptation, and Validity of the Short Food Literacy Questionnaire for Brazil
Source: Foods. 2022 Dec 8;11(24):3968. doi: 10.3390/foods11243968 (PMC9777863; doi:10.3390/foods11243968)
Supplement: Supplementary file 1 [file foods-11-03968-s001.zip]

Archive with 1 entries (1 files):
- foods-1954323-supplementary.pdf
